# Supplementary material for: Assessing the Diversity of Beta vulgaris L. ssp. maritima (Sea Beet) Populations in Egypt
Source: Plants (Basel). 2024 Nov 9;13(22):3152. doi: 10.3390/plants13223152 (PMC11597477; doi:10.3390/plants13223152)
Supplement: Supplementary file 1 [file plants-13-03152-s001.zip]

Archive with 1 entries (1 files):
- plants-3270620-supplementary.pdf
